# Supplementary material for: How compassionate communities are implemented and evaluated in practice: a scoping review
Source: BMC Palliat Care. 2022 Jul 20;21:131. doi: 10.1186/s12904-022-01021-3 (PMC9297657; doi:10.1186/s12904-022-01021-3)
Supplement: Supplementary file 2 — Additional file 2. Description of included studies. Includes the titles of the selected studies, years, countries, population types and contexts. [file 12904_2022_1021_MOESM2_ESM.xlsx]

## Sheet: Studies_Description
Description of included studies (titles of the selected studies, years, countries, population types and contexts)
Title	Year	Country	Population	Context
Abba, K., et al. (2019). "Discussing end of life wishes – the impact of community interventions?"	2019	UK	General EoL population	Urban
Aoun, S. M., et al. (2018). "Is there a role for the funeral service provider in bereavement support within the context of compassionate communities?"	2018	Australia	Bereaved people	Urban
Aoun, S. M., et al. (2018). "What sources of bereavement support are perceived helpful by bereaved people and why? Empirical evidence for the compassionate communities approach."	2018	Australia	Bereaved people	Urban
Aoun, S. M., et al. (2019). "Matching response to need: What makes social networks fit for providing bereavement support?"	2019	Australia	Bereaved people	General
Bachman, B. (2013). "The development of a sustainable, community-supported children's bereavement camp."	2013	USA	Pedatric	Urban
Bales, D. (2004). "The Kansas LIFE project-living initiatives for end-of-life care."	2004	USA	General EoL population	Urban
Becker, C., et al. (2014). "A call to action: an IWG charter for a public health approach to dying, death, and loss."	2014	UK	General EoL population	Urban
Bolotin, S. M. (2008). "Bereavement program develops initiative with universities for win-win partnership: obtains record-breaking community outcomes."	2008	USA	Bereaved people	Rural
Braun, K. L., et al. (2005). "Kokua Mau: a statewide effort to improve end-of-life care."	2005	USA	General EoL population	Urban
Breen, L. J., et al. (2017). "Building Community Capacity in Bereavement Support: Lessons Learnt From Bereaved Caregivers."	2017	Australia	Bereaved people	Urban
Chandra, A., et al. (2016). "Impact of Health Awareness Campaign in Improving the Perception of the Community about Palliative Care: A Pre- and Post-intervention Study in Rural Tamil Nadu."	2016	India	General EoL population	Rural
Chou, W. Y., et al. (2008). "Improving end-of-life care through community-based grassroots collaboration: development of the Chinese-American Coalition for Compassionate Care."	2008	USA	General EoL population	Urban
Christopher, M. and H. Emmott (2001). "Learning from different cultures--a cultural diversity project in end-of-life care."	2001	USA	Ethnic/ racial community	Urban
Christopher, M. J. (2003). "A future vision of innovative and expanded community involvement in end of life care."	2003	USA	General EoL population
Crooks, V. A., et al. (2011). "Refining a Location Analysis Model Using a Mixed Methods Approach: Community Readiness as a Key Factor in Siting Rural Palliative Care Services."	2011	Canada	General EoL population	Rural
Crooks, V. A., et al. (2018). "Community readiness and momentum: identifying and including community-driven variables in a mixed-method rural palliative care service siting model."	2018	Canada	General EoL population	Rural
Crowe, K. and A. D'Andrade (2018). "Engaging Community Members in Providing Support for the Dying and the Bereaved: Activities in Social Work Community Practice."	2018	USA	Public	Urban
Decourtney, C. A., et al. (2010). "Gathering information to develop palliative care programs for Alaska's Aboriginal peoples."	2010	USA	Autochtones	Rural
Gomez-Batiste, X., et al. (2018). "Compassionate communities: design and preliminary results of the experience of Vic (Barcelona, Spain) caring city."	2018	Spain	General EoL population	Urban
Greene, A., et al. (2012). "Can assessing caregiver needs and activating community networks improve caregiver-defined outcomes? A single-blind, quasi-experimental pilot study: community facilitator pilot."	2012	Australia	caregivers	Urban
Grindrod, A. and B. Rumbold (2018). "Healthy End of Life Project (HELP): a progress report on implementing community guidance on public health palliative care initiatives in Australia."	2018	Australia	General EoL population
Hall, D., et al. (2013). "Building a compassionate community: developing an informed and caring workplace in response to employee bereavement."	2013	UK	General EoL population	Urban
Haraldsdottir, E., et al. (2010). "Health-promoting palliative care arrives in Scotland."	2010	Scotland	Public	Urban
Harding, D. J. and J. Southern (1991). "Using a community networking approach in a bereavement program."	1991	USA	Bereaved people	Urban
Hartig, J. and J. Viola (2016). "Online Grief Support Communities: Therapeutic Benefits of Membership."	2016	USA	General EoL population	Not applicable
Hoffman, C. (1997). "Volunteers providing bereavement support."	1997	USA	General EoL population	Urban
Horsfall, D. (2018). "Developing compassionate communities in Australia through collective caregiving: a qualitative study exploring network-centred care and the role of the end of life sector."	2018	Australia	General EoL population
Horsfall, D., et al. (2012). "Bringing our dying home: How caring for someone at end of life builds social capital and develops compassionate communities."	2012	Australia
Horsfall, D., et al. (2013). "Working together-apart: Exploring the relationships between formal and informal care networks for people dying at home." Progress in Palliative Care 21(6): 331-336.	2013	Australia
Horsfall, D., et al. (2017). "Home as a place of caring and wellbeing? A qualitative study of informal carers and caring networks lived experiences of providing in-home end-of-life care." Health & Place 46: 58-64.	2017	Australia
Isaacson, M. J. (2017). "Wakanki Ewastepikte: An Advance Directive Education Project With American Indian Elders."	2017	USA	Autochtones
Jack, BA et al. (2011). "‘A bridge to the hospice’: The impact of a Community Volunteer Programme in Uganda." Palliative Medicine 25(7) 706–715.	2011	Uganda	People living with HIV/AIDS, coupled with rising cancer and AIDS-related cancer diagnoses	Rural
Jain, N. (2014). "Increasing black, asian and minority ethnic (bame) patient & community awareness--using the peer educator model."	2014	UK	Ethnic/ racial community	Urban
Jones, B. L., et al. (2009). "University-community partnerships and community-based participatory research: one community's approach to enhance capacity in end-of-life and bereavement practice, research, and education."	2009	USA	General EoL population	Urban
Kelley, M. L., et al. (2012). "Community Capacity Development in Palliative Care: An Illustrative Case Study in Rural Northwestern Ontario." Journal of Rural and Community Development 7(4): 76-91.	2012	Canada	General EoL population	Rural
Kelley, M. L., et al. (2018). "Developing palliative care programs in Indigenous communities using participatory action research: a Canadian application of the public health approach to palliative care." Annals of Palliative Medicine 7(Suppl 2): S52-S72.	2018	Canada	Autochtones	Rural
Kumar, S. K. (2007). "Kerala, India: a regional community-based palliative care model."	2007	India	General EoL population	Urban
Kvale, E. A., et al. (2004). "The Balm of Gilead Project: a demonstration project on end-of-life care for safety-net populations."	2004	USA	Ethnic/ racial community	Urban
Leonard, R., et al. (2015). "Identifying changes in the support networks of end-of-life carers using social network analysis."	2015	Australia
Leonard, R., et al. (2018). "Carer experience of end-of-life service provision: a social network analysis."	2018	Australia
Librada Flores, S., et al. (2018). "All with You: a new method for developing compassionate communities-experiences in Spain and Latin-America."	2018	Spain	General EoL population	General
Lindqvist, O. and C. Tishelman (2015). "Room for Death – International museum-visitors’ preferences regarding the end of their life." Social Science & Medicine 139: 1-8.	2015	Sweden	Public	Urban
Lindqvist, O. and C. Tishelman (2016). "Going public: reflections on developing the DöBra research program for health-promoting palliative care in Sweden."	2016	Sweden
Litzelman, D. K., et al. (2016). "Enhancing the prospects for palliative care at the end of life: A statewide educational demonstration project to improve advance care planning."	2016	USA	Dying people	Urban
Mahood, S. and A. L. Romer (2001). "The Hospice Teen Volunteer program at The Hospice of the Florida Suncoast."	2001	USA	Dying people	Urban
Marsh, P., et al. (2017). "End-of-Life care in a community garden: Findings from a Participatory Action Research project in regional Australia."	2016	Australia	General EoL population	Rural
Martins Pereira, S., et al. (2018). "Towards a public health approach for palliative care: an action-research study focused on engaging a local community and educating teenagers."	2018	Portugal	Public	Rural
Masters, J. L., et al. (2018). "Begin with the End in Mind: A three-part workshop series to facilitate end-of-life discussions with members of the community."	2018	USA	Public	Urban
Matthiesen, M., et al. (2014). "End-of-life conversations and care: an asset-based model for community engagement."	2014	UK	Public	Urban
McLoughlin, K., et al. (2016). "Walls, wisdom, worries, and wishes: Engaging communities in discussion about death, dying, loss, and care using Café Conversation."	2016	Ireland	Public	Urban
Mills, J., et al. (2015). "Building community capacity for end of life: an investigation of community capacity and its implications for health-promoting palliative care in the Australian Capital Territory."	2016	Australia	Public	Urban
Noll, G. A. and M. Sampsell (1978). "The community and the dying."	1978	USA	Dying people	Urban
Paul, S. (2016). "WORKING WITH COMMUNITIES TO DEVELOP RESILIENCE IN END OF LIFE AND BEREAVEMENT CARE: HOSPICES, SCHOOLS AND HEALTH PROMOTING PALLIATIVE CARE."	2016	UK	Public	Urban
Paul, S. and L. Sallnow (2013). "Public health approaches to end-of-life care in the UK: an online survey of palliative care services."	2013	UK
Paul, S., et al. (2016). "Integrating palliative care into the community: the role of hospices and schools."	2016	UK
Pesut, B., et al. (2017). "Volunteer navigation partnerships: Piloting a compassionate community approach to early palliative care."	2017	Canada	Dying people	Semi-urban
Salau, S., et al. (2007). "From concept to care: enabling community care through a health promoting palliative care approach."	2007	Australia	General EoL population	Rural
Seymour, J. E., et al. (2011). "Peer education for advance care planning: volunteers' perspectives on training and community engagement activities." Health Expectations 16(1): 43-55.	2011	UK	Public	General
Taib, F., et al. (2016). "Pediatric palliative care in kelantan: A community engagement model."	2016	Malaysia	Pedatric	Urban
Tieman, J., et al. (2018). "The contribution of a MOOC to community discussions around death and dying."	2018	Australia	Public	General
Trueland, J. (2018). "HOW TO HARNESS THE GOODWILL OF NEIGHBOURS to support people who want to die at home."	2018	UK
Wegleitner, K. and P. Schuchter (2018). "Caring communities as collective learning process: findings and lessons learned from a participatory research project in Austria."	2018	Austria
Wegleitner, K., et al. (2018). "'Ingredients' of a supportive web of caring relationships at the end of life: findings from a community research project in Austria."	2018	Austria
