# Supplementary material for: How compassionate communities are implemented and evaluated in practice: a scoping review
Source: BMC Palliat Care. 2022 Jul 20;21:131. doi: 10.1186/s12904-022-01021-3 (PMC9297657; doi:10.1186/s12904-022-01021-3)
Supplement: Supplementary file 3 — Additional file 3. List of activities. Includes the activities and their categorization (development stages, implementation types, health promotion strategies) for each article reporting implemented activities in practice. [file 12904_2022_1021_MOESM3_ESM.xlsx]

## Sheet: Activities
List of activities and their categorization (development stages, implementation types, health promotion strategies) for each article reporting implemented activities in practice
		Development stages					Implementation activities					Health promotion strategies
Studies	Activities/phases/steps/components/ strategies	Stakeholder engagement & Mobilization	Needs assessment	Priority setting	Implementation	Evaluation	Education & awareness	Direct help, support & care	Resources mobilization & linkages	Build partnerships & collaboration	Policy development & lobbying	Build Healthy Public Policy	Create Supportive Environments	Strengthen Community Actions	Develop Personal Skills	Reorient the Health Services
Gomez-Batiste, X., et al. (2018). "Compassionate communities: design and preliminary results of the experience of Vic (Barcelona, Spain) caring city."	Needs and demands assessment (survey+Workshop)		x
	Activities and agenda elaboration			x
	Activities : (“Training” (Workshops), “General information” (lectures, round tables), “Cultural” (Cinema, literature), or “Mixed”)				x		x						x		x
	Care for vulnerable populations at the EoL (planned to be perdormed )				x		x						x
Librada Flores, S., et al. (2018). "All with You: a new method for developing compassionate communities-experiences in Spain and Latin-America."	Identification of the sponsoring institution and the establishment of contractual agreements	x
	Definition of the scope of the project and development of a map of key stakeholders			x
	A baseline analysis and identification of the desired outcomes		x
	Verification of achievements					x
	Certification and recognition as a compassionate community, institution or city					x
	Evaluation and follow-up					x
	Renewal of certification, whenever appropriate					x
Masters, J. L., et al. (2018). "Begin with the End in Mind: A three-part workshop series to facilitate end-of-life discussions with members of the community."	Program planning and promotion			x
	A free, three-part educational workshop series on end-of-life planning titled “Begin with the End in Mind”/survey				x		x								x
Bachman, B. (2013). "The development of a sustainable, community-supported children's bereavement camp."	Planification of the camp(looking for sponsors, volenteers, etc)	x		x
	The camp ( activities for children, education and interaction session about death and loss)				x								x		x
	Evaluation of the camp					x
Bales, D. (2004). "The Kansas LIFE project-living initiatives for end-of-life care."	Planning			x
	Recruitment of stackholders	x
	Training of stakholders (présentation, discussion group)
	Identify need and issues		x
	Publications, video and printed materials				x		x								x
	Educational activities with partnership of Universities				x		x						x		x
	Conferences for health professional and public policy leaders				x		x					x				x
	Development and diffusion of pain management resources				x				x						x
	Conference for public				x		x								x
	Partnership with medias				x					x			x
	Partnership with library				x					x			x
Becker, C., et al. (2014). "A call to action: an IWG charter for a public health approach to dying, death, and loss."	Professional workgroups for planinng			x
	Build resilient communities through education and awareness raising about the process of grief and loss as a life event for professionals and the community				x		x					x	x
	With consumer and broad professional support, develop an end-of-life strategy at a national level				x					x		x				x
	Lobby research organizations to have as a priority end-of-life collaborative research such as community-based participatory studies				x						x	x	x
	Ensure that the community takes a leading role in the development of services for dying, death, loss, and bereavement												x	x
	Share individual agencies’ and community resources during times of national disasters				x				x				x	x
	With consumer collaboration, develop community-based bereavement services				x				x					x
	Make consumer representation a prerequisite in policy development				x					x		x
	Promote lobbying by HIV-positive people in collaboration with hospices for development of specific HIV policies				x						x	x
	Promote availability of opioid services for pain management in all countries				x		x					x
	Broker interagency agreement for collaboration for care delivery				x					x		x				x
	Help national hospice organizations develop guidelines and training for their members regarding engagement with the media				x		x						x		x
	Encourage TV and radio coverage promoting the choice to die at home				x		x							x	x
	Propose fiscal policies to reorient healthcare services for dying, death, loss, and bereavement				x						x					x
	Ensure that organizations have media communication embedded in their business plans				x		x					x	x
	Incorporate education about dying, death, loss, and bereavement in the school curriculum, with professional development for teachers				x		x						x		x	x
	Develop teachers in support roles who create seamless links with relevant community services				x			x					x		x	x
	Promote fiscal support and training for personnel in prisons to reorient prison healthcare to provide dying, death, loss, and grief ser vices to include culturally diverse groups				x			x							x	x
	Effect attitudinal change, education, and learning strategies to promote autonomy and the active role of consumers in service development				x		x								x	x
Braun, K. L., et al. (2005). "Kokua Mau: a statewide effort to improve end-of-life care."	Policy analysis
	• Uniform health care decisions act				x						x	x
	• Advance directive indicator on driver’s license				x						x	x
	• Advance directive document banking				x						x	x
	• Hospice act amendments				x						x	x
	• Controlled substance act amendments				x						x	x
	Lay ministry development
	• Developed curricula for care of dying and bereaved				x		x								x
	• Offered training in faith communities				x		x						x
	• Supported churches to expand outreach programs.				x		x	x					x
	Professional education
	• Added EOL content to medical and nursing school curricula				x		x									x
	• Established new courses				x		x									x
	• Worked with nursing homes to establish pain assessment protocols				x					x						x
	• Trained aging network personnel				x		x									x
	Public education
	• Maintained web site														x
	• Produced brochures, video, radio/TV spots, AD document														x
	• Added end-of-life resource section to service directory														x
Chandra, A., et al. (2016). "Impact of Health Awareness Campaign in Improving the Perception of the Community about Palliative Care: A Pre- and Post-intervention Study in Rural Tamil Nadu."	Health awareness campaign consisted of skit, pamphlet distribution, poster presentation, giving door-to-door information, and general interaction with palliative team in the village				x		x								X
Chou, W. Y., et al. (2008). "Improving end-of-life care through community-based grassroots collaboration: development of the Chinese-American Coalition for Compassionate Care."	Create an enhanced resource database for the Chinese-speaking population.				x				x						x
	Provide EOL care training for volunteers and caregivers	x			x		x								x
	Conducting a media campaign				x		x								x
	Developing a speakers' bureau				x				x						x
	Disseminating written materials about EOL to Chinese cancer survivors in the greater San Fran cisco Bay Area.				x				x						x
	Development and dissemination of informational printed materiel materials				x				x						x
	Presentation to public				x		x								x
	Providing psychosocial and emotional support for EOL caregivers and volunteers				x			x							x
	Lecture and workshop to care givers				x		x								x
	Trainings for health professionals				x		x									x
	Training for volunteers	x												x
	Web site creation				x		x								x
Decourtney, C. A., et al. (2010). "Gathering information to develop palliative care programs for Alaska's Aboriginal peoples."	Gathering information about traditional ways of caring for the dying, current values and preferences surrounding death		x
	Gathering information the kind of support caregivers need and how a palliative care program could assist families caring for loved ones in the community		x
Greene, A., et al. (2012). "Can assessing caregiver needs and activating community networks improve caregiver-defined outcomes? A single-blind, quasi-experimental pilot study: community facilitator pilot."	Assessment
	- Undertake a caregiver assessment to identify concerns and stressors for the caregiver and take action to alleviate these.		x
	- Identify if caregivers are aware of their financial entitlements.		x
	- Identify if caregivers are caring for their own health adequately including getting adequate sleep.		x
	Training and support for the caring role
	- Assist caregivers in their caring role by providing them with the information booklet Palliative Caring at Home, 2nd edition, published by the Palliative Care Council of South Australia. The aim of this booklet is to assist carers through the practicalities of caring for a person with a life-limiting illness.				x		x								x
	- Provide practical advice on care, enhancing the caregivers skill levels as care demands increase.				x		x								x
	Tapping into caregivers’ own support networks
	- Identifying the supports available to the caregiver from their own network of family and friends, and empowering the caregiver to seek support from them. In situations where the caregiver feels unable to ask for help, approach these people on their behalf and develop a roster of help.				x			x	x						x
	- Assist the caregiver to maintain a record of all who visit and their contact details in a single location.				x		x								x
	Tapping into other community resources
	- To identify gaps in service delivery and seek resources outside the Palliative Care team to assist the caregiver.				x				x				x
	- Arrange in-home respite to ensure that the caregiver has planned breaks at least weekly and to arrange, where appropriate, attendance at the Relaxation Centre (run by the Palliative Care Service) for both the patient and caregiver.				x			x							x
	- Register each caregiver with the Carers’ Association so they receive the carers support kit and encourage them to use the relaxation CD provided.				x			x							x
	- Register each caregiver with Carers Respite so that they have an emergency backup service should they require one.				x			x							x
	- Encourage the caregiver to openly discuss the present and the future stressors, and to develop strategies to help manage each of these				x			x							x
Grindrod, A. and B. Rumbold (2018). "Healthy End of Life Project (HELP): a progress report on implementing community guidance on public health palliative care initiatives in Australia."	Seven areas for community-driven action
	(I) Healthy End of Life PEOPLE—identify, engage and support local people who are willing and capable of enabling and encouraging the community to shift to a sustainable collaborative culture for end of life care;	x											x
	(II) Healthy End of Life PLACE—place-based approaches incorporate end-of-life support into existing social and community structures and settings to meet local need. Community members want to remain connected to the people, places and possessions that are important to them;												x	x
	(III) Healthy End of Life PROGRAMS—design creative community initiatives based on local strengths and interests. Community members can be creative and imaginative with programs and have fun with their collaborations, in turn invoking curiosity and promoting interesting public dialogue;	x												x
	(IV) Healthy End of Life PARTNERSHIPS—develop local solutions through creative collaborations between community health and social organizations and individuals. Partnerships build sustainable community capacity, and are crucial to successful community development programs;	x											x
	(V) Healthy End of Life PLANNING—coordinate local responses that aim to overcome structural barriers, change community culture and improve individual healthy end of life planning. End of life care planning in communities has been categorized in two areas for HELP:
	(i) Community level: planning includes strategic plans in community organizations, collaborations with local health services, local government planning, township planning (public bereavement initiatives) and strategic collaborations that address barriers to end-of-life care being provided in the community, such as access to medical services and social support.				x					x		x				x
	(ii) Individual Level: initiatives that support local people to plan for and mobilize personal and community supports that meet end of life wishes. Such plans go beyond the more usual formal ‘care plans’ that itemize the care to be performed by paid professionals, and rarely include the carer, let alone any plan for assistance from the carer’s social network (26).				x			x							x
	(VI) Healthy End of Life POLICY - insert healthy endof-life principles into existing and new policies alike, and remove unhelpful policies that undermine good outcomes in end of life care. Policy settings include local government, community health services, primary health and medical practitioners and community service organizations.				x						x	x
	(VII) Healthy End of Life PRACTICE - develop local initiatives that promote healthy end-of-life community practice. Work in this area includes practical support for dying people and their carers, home-based and community funerals and healthy bereavement support.				x			x					x		x
	Seven community development practices
	(I) Lead from behind—enable others through coaching, mentoring and encouragement. Paid workers should avoid tasks that can be undertaken by community members, and initiatives taken should not increase dependency on professionals;				x			x						x
	(II) Ensure community participation from the outset, and from all parts of the community—particular efforts should be made to engage citizens who are often excluded from community initiatives, such as people living with physical and intellectual disabilities, people with mental health issues, homeless people, newly settled people, culturally and linguistically diverse and indigenous people;	x												x
	(III) Asset-based approach—build on existing strengths of the community. Asset-based community mapping is the first step in HELP, identifying ways end of life care is already provided, and canvassing other assets that could contribute to improving local end of life care. The process of mapping itself raises awareness, reframes perceptions of end of life issues, and generates a local repository of…				x				x				x	x
	(IV) Design yourself out of a job—in every step, every aspect and every decision. Decisions should be made by the community wherever possible;	x												x
	(V) Exit strategy designed from the outset—the first step in planning is to incorporate participatory approaches that will encourage community ownership, particularly through developing creative partnerships that will sustain development;			x										x
	(VI) Recognize community as experts—communities should encourage leadership and have confidence in their capacity to respond effectively to local issues. Professionals need to be reminded of community members’ local knowledge and capacity to generate tailored solutions based on their shared wisdom;	x												x		x
Jones, B. L., et al. (2009). "University-community partnerships and community-based participatory research: one community's approach to enhance capacity in end-of-life and bereavement practice, research, and education."	Phase I :conducting community-based focus groups to identify themes of interest.		x
	Phase II: a community meeting of key stakeholders was held in order to identify the priorities			x
	Phase III: still ongoing, is focused on the implementation of priorities and the enhancement of formal and informal collaborations.
	step 1—Educational trainings				x		x								x
	step 2—Practice-based research					x				x					x	x
	step 3—Infrastructure, Networking, and Enhancing Community Collaboration				x					x			x
Kelley, M. L., et al. (2012). "Community Capacity Development in Palliative Care: An Illustrative Case Study in Rural Northwestern Ontario." Journal of Rural and Community Development 7(4): 76-91.	Antecedent Community Conditions		x
	Creating the palliative care team				x				x					x		x
	Growing the palliative care program
	Clinical care				x			x								x
	Education				x		x						x		x
	Advocacy				x			x				x
	Building community relationships				x					x			x	x
	Building external linkages				x					x			x
Kelley, M. L., et al. (2018). "Developing palliative care programs in Indigenous communities using participatory action research: a Canadian application of the public health approach to palliative care." Annals of Palliative Medicine 7(Suppl 2): S52-S72.	Identify community lead and create community advisory committee to conduct community assessment with recommendations (assess community values and beliefs about death and dying, knowledge and experience of PC, educational and service needs)	x	x											x
	Develop leadership team to implement PC program development	x												x
	Assess existing community capacity for PC (resources, strengths, gaps and challenges)		x
	Provide PC education for First Nations health care providers				x		x									x
	Engage and educate regional health services as partners to: offer additional services, improve communication and coordination and discharge planning, and provide more culturally safe care				x		x									x
	Implement journey mapping to create a PC pathway for First Nations people				x				x							x
	Implement memoranda of understandings with external service providers				x						x					x
	Conduct provincial environmental scan of policy barriers for providing PC services in First Nations communities		x									x
	Advocate for additional funding for communities to implement local PC programs				x						x	x
	Educate health care decision makers on the policy barriers, issues and potential solutions				x		x					x
	Create a workbook to guide First Nations communities				x				x						x
	Create two policy documents to guide funders and program planners				x						x	x
	Create a facilitator guide for external partners who wish to support program development in First Nations communities				x				x				x
	Create open access website				x		x					x	x		x	x
	Organize a national “Improving End-of-Life Care in First Nations Communities Stakeholder Alliance” with over 100 individuals and organizations (held meeting, webinars)				x					x		x	x		x	x
	Present project process and outcomes to indigenous groups, First Nations health service providers, government funders and researchers				x							x	x		x	x
	Present research outcomes at regional, provincial, national and international research conferences					x
	Develop publications for refereed journals to share research outcomes and build international evidence for method					x
Lindqvist, O. and C. Tishelman (2015). "Room for Death – International museum-visitors’ preferences regarding the end of their life." Social Science & Medicine 139: 1-8.	Museum exhibition				x		x								x
	Public questionnaire		x
Marsh, P., et al. (2017). "End-of-Life care in a community garden: Findings from a Participatory Action Research project in regional Australia."	1- Information evening for service providers and community members				x		x						x			x
	2- “weaving conversations” sessions				x			x							x
	3-One-day workshop to establish a quiet reﬂective space within the garden.				x		x						x
Martins Pereira, S., et al. (2018). "Towards a public health approach for palliative care: an action-research study focused on engaging a local community and educating teenagers."	(1) A preparatory stage		x
	(2) The education-intervention stage				x		x								x
	(3) The evaluation stage					x
Masters, J. L., et al. (2018). "Begin with the End in Mind: A three-part workshop series to facilitate end-of-life discussions with members of the community."	A free, three-part educational workshop series on end-of-life planning				x		x								x
	A survey was distributed to all attendees to learn about their beliefs regarding EOL planning.					x
	Inductive content analysis was used to understand participants’ thoughts about discussing end-of-life planning.					x
Matthiesen, M., et al. (2014). "End-of-life conversations and care: an asset-based model for community engagement."	Step 1 : Getting started : Funding, Contracting, planning	x
	Step 2: Coming together : Facilitated community based event	x
	Step 3 : Action Planing: Folow Up event			x
Paul, S. (2016). "WORKING WITH COMMUNITIES TO DEVELOP RESILIENCE IN END OF LIFE AND BEREAVEMENT CARE: HOSPICES, SCHOOLS AND HEALTH PROMOTING PALLIATIVE CARE."	Phase 1 (preparation and scoping): A literature review, visits to other hospices and four focus groups with Hospice staff to determine the extent to which they already engaged with primary schools, the focus of this work and areas for development.		x
	Phase 2 (exploration): A series of interviews and focus groups with children, parent and school staff participants to explore current practice in relation to death, dying and bereavement and engage in a process of change.		x
	Phase 3 (planning and developing model(s) for practice): Dissemination of written reports based on the findings generated in phases one and two and meetings with key stakeholders to discuss, identify and develop possible practice developments.			x
	Phase 4 (pilot developed practice): Pilot of the identified and developed practice innovations across hospice and/or school settings.				x								x
	Phase 5 (evaluate developed practice): Evaluation of practice innovations in partnership with key stakeholders. Practice is adapted and developed as per evaluation findings.					x									x
Pesut, B., et al. (2017). "Volunteer navigation partnerships: Piloting a compassionate community approach to early palliative care."	Volenteers recruited and educated in 3-days workshop	x
	Clients and family recruited and matched with volenteers	x
	Joint visit conducted woth volentees and nurses				x			x					x		x
	Volunteers visits every 2-3 weeks				x			x					x		x
	Nurse vist every 3 months					x
	Nurses holds mentoring sessions with volunteers everey 6 weeks					x
Seymour, J. E., et al. (2011). "Peer education for advance care planning: volunteers' perspectives on training and community engagement activities." Health Expectations 16(1): 43-55.	Volunteer peer educator training program				x		x						x	x
Tieman, J., et al. (2018). "The contribution of a MOOC to community discussions around death and dying."	Online learning program				x		x								x
Bolotin, S. M. (2008). "Bereavement program develops initiative with universities for win-win partnership: obtains record-breaking community outcomes."	Psychology students counseling to bereaved people: a partnership with the university				x			x					x		x
	Community Group session in community settings: Grief education in senior housing, churches, assisted living facilities, and businesses				x		x						x	x
	Community education presentations				x		x						x
Christopher, M. and H. Emmott (2001). "Learning from different cultures--a cultural diversity project in end-of-life care."	Series of panel presentations by individuals from different cultural and ethnic background		x
Crowe, K. and A. D'Andrade (2018). "Engaging Community Members in Providing Support for the Dying and the Bereaved: Activities in Social Work Community Practice."	(1) raising public awareness about the value of community support in times of grief with the creation of a neighborhood-based public campaign				x		x						x
	(2) providing educational, skill-building workshops to instill confidence and communication skills among lay people in community, business, and medical settings that want to connect with people they know experiencing a personal difficulty				x		x						x			x
	(3) publishing a lighthearted, illustrated trade book and website/blog to make a difficult topic palatable and engaging to a broad audience.				x				x				x
Haraldsdottir, E., et al. (2010). "Health-promoting palliative care arrives in Scotland."	Training for solicitors to help them discuss death and dying issues with their clients when drawing up wills				x		x						x
	The ‘Supportive Volunteer’ programme, which offers support from non-professionals to the dying and their families throughout the dying process and beyond; the volunteers, who try to ‘be with’ rather than ‘do to’, are well known in their local communities				x			x					x
	The ‘Art in Hospitals’ projects, implemented in a number of care settings in Scotland				x			x					x
Harding, D. J. and J. Southern (1991). "Using a community networking approach in a bereavement program."	Group support meetings				x			x							x
	Trained bereavement volunteers				x		x									x
	Community outreach				x		x						x		x	x
Hoffman, C. (1997). "Volunteers providing bereavement support."	Training for volunteers to give bereavement support to bereaved people	x												x		x
	Bereavement support services by volunteers to bereaved people				x			x						x		x
Jain, N. (2014). "Increasing black, asian and minority ethnic (bame) patient & community awareness--using the peer educator model."	Peer educators are recruited, supported and trained with an accredited course	x
	Exhibition and drop-in stands at large events, for example Melas (Asian fairs), libraries, places of worship, social/cultural events				x		x								x
	Pre-arranged visits to talk to existing groups				x		x								x
Kumar, S. K. (2007). "Kerala, India: a regional community-based palliative care model."	Volunteers training	x
	A focus on care at home with outpatient clinics and inpatient units acting in support				x			x								x
	Attention to social and emotional wellbeing as much as physical health				x			x								x
	Mobilization of resources locally				x		x						x
	The building up of skills and conﬁdence in the local community				x		x						x
	A network with more than 4,000 volunteers, and 36 doctors and 60 nurses looking after about 5,000 patients at any point of time.				x			x								x
Kvale, E. A., et al. (2004). "The Balm of Gilead Project: a demonstration project on end-of-life care for safety-net populations."	Development of a ten-bed inpatient palliative care unit within Cooper Green Hospital				x			x								x
	Development of new education and quality initiatives at Cooper Green Hospital				x		x									x
	The extension of care to other settings through the Jefferson County Health Department Hospice and Jefferson County Nursing Home				x			x								x
	The development of the CareSharing Initiative
	Volunteers provide practical, emotional, and spiritual support to patients and their families across care settings				x			x					x	x
	Congregations and civic organizations provided and maintained furnishings and décor for a designated patient room, visited inpatients and their families, and hosted monthly social events on the palliative care unit				x			x					x	x
Litzelman, D. K., et al. (2016). "Enhancing the prospects for palliative care at the end of life: A statewide educational demonstration project to improve advance care planning."	Education and training engaged community members				x		x								x
	Education and training healthcare providers				x		x									x
Mahood, S. and A. L. Romer (2001). "The Hospice Teen Volunteer program at The Hospice of the Florida Suncoast."	Established an advisory committee that includes all the key stakeholders: hospice people, school people, nursing home people, parents, and students.	x
	Teen volunteer’s recruitment	x
	Teen volunteers training	x
	Teen volunteers meet patients or families: direct service (75%). The remaining 25% are doing special events, office work, thrift store kinds of things.				x			x								x
	Teens interview patients about their lives and record their memories either on video or in a photo journal (scrap book) or in a written journal format.				x			x								x
	Teens volunteer’s supervision	x
McLoughlin, K., et al. (2016). "Walls, wisdom, worries, and wishes: Engaging communities in discussion about death, dying, loss, and care using Café Conversation."	Café Conversation				x			x							x
Noll, G. A. and M. Sampsell (1978). "The community and the dying."	Setting program			x
	Investigate the needs of the residents of DuPage County, Illinois, in the area of dying and death		x
	Advocacy				x			x								x
	Education				x		x									x
	Counseling and support for the dying, their families, and attending staff				x			x								x
Salau, S., et al. (2007). "From concept to care: enabling community care through a health promoting palliative care approach."	To employ a project worker whose role combined that of a community development worker and a community focused professional.	x
	To Establishing their health promoting palliative care model the Hume Region began by using palliative care volunteers and palliative care staff			x
	Generalist health professionals (including community health workers), palliative care staff and volunteers were offered education and training on health promoting palliative care.	x														x
	Nurses, social workers and volunteers for the most part – formed a regional palliative care health promotion resource team	x											x			x
	World Café style discussions				x			x					x		x
	‘How to Care, What to Say’ adult grief support education				x		x						x
	Projects with partnership with Schools, aged care facilities and groups, community health services, service clubs, faith communities and local government and neighbourhood houses were among the community services and groups				x					x			x
Taib, F., et al. (2016). "Pediatric palliative care in kelantan: A community engagement model."	Collaborative service
	Consultation with in HUSM	x	x	x									x
	Community outreach – YOKUK				x								x		x
	Community engagement education
	Workshop, models and training				x								x
	Parental support group				x			x							x
	Workshop				x		x								x
		28	20	13	138	14	60	36	15	13	12	24	57	23	64	45
Studies	Activities/phases/steps/components/ strategies	Stakeholder engagement & Mobilization	Needs assessment	Priority setting	Implementation	Evaluation	Education & awareness	direct help, support & care	Resources mobilization &linkage	Build partnerships & collaboration	Policy development &lobbying	Build Healthy Public Policy	Create Supportive Environments	Strengthen Community Actions	Develop Personal Skills	Reorient the Health Services
