# Supplementary material for: How compassionate communities are implemented and evaluated in practice: a scoping review
Source: BMC Palliat Care. 2022 Jul 20;21:131. doi: 10.1186/s12904-022-01021-3 (PMC9297657; doi:10.1186/s12904-022-01021-3)
Supplement: Supplementary file 4 — Additional file 4. Evaluation approaches. Includes detailed description of evaluation approaches (what is measured, how and at which levels) for each article reporting evaluation methods and results. [file 12904_2022_1021_MOESM4_ESM.xlsx]

## Sheet: Metho+Resultats
Detailed description of evaluation approaches (what is measured, how and at which levels) for each article reporting evaluation methods and results
ARTICLES	INTERVENTION/EXPOSURE	MESURED ELEMENTS (population, communauty, health services, patient)	CONCEPT	INDICATORS - VARIABLES	TYPES OF INDICATORS	RESEARCH DESIGN	MEASURING INTRUMENTS (IF AVAILABLE)
Abba, K. & al. (2019). "Discussing end of life wishes – the impact of community interventions?"	A series of presentations and workshops (2 types) - ‘Awareness-Raising’ presentations - ‘How to’ workshops	Patient/care partner (+ health professionnals)	Empowering self-management skills and support	BASELINE + Follow-up - Demographic (age group, sex and socio-economic role) - Preparations for end of life: --- Wills ---- Already has a will ---- Considering making a will ---- No will and not considering making one --- Discussion about end of life ---- Discussed own wishes for end of life care ---- Discussed own wishes for after death ---- Discussed another’s wishes for end of life care ---- Di…	2- Attitudes / opinions / preferences 4- Awareness / Knowledge about EOL 6- Activities / program	Before-after study	Dying Matters Survey + ‘new’ questions designed to measure outcomes relating to the objectives of the events.
Bachman, B. (2013). "The development of a sustainable, community-supported children's bereavement camp."	a children’s bereavement camp called Camp Healing Hearts . . . We’ll Laugh Again.	Patient/care partner	Empowering self-management skills and support	- Number of participants - Provenance of participants - Number of returning participants - Evaluation of the camp completed by campers, family members, and volunteers. - Stress - Ability to verbalize their grief - Share feeling - Trust others	2- Attitudes / opinions / preferences 3- Health and well-being 6- Activities / program	Non-comparative study	An evaluation tool to measure the impact of the camp on the campers was developed. Follow-up evaluations were done with volunteers and staff. A follow-up with campers and families were done in 30 days, 6 months, and again at 1 year. Evaluations were used to determine effectiveness and changes necessary for camp in following year.
Braun, K. L. & al. (2005). "Kokua Mau: a statewide effort to improve end-of-life care."	Community-wide intervention to improve EOL care. Kokua Mau (Hawaiian for continuous care) was a statewide campaign to improve EOL care in Hawaii.	Patient/care partner Health system Community Population	Scale-up and spread Leadership Coalition and partenership Care organization Acting on person and family preferences needs and goals	DISSIMINATION: - Numbers of people involved over time (innovators, change agents, working committees, individuals and organizations that joined the coalition, individuals reached through awareness and educational offerings) - New EOL projects initiated during and after the initial 3-year CHANGE: - Number of legislative policies that were modified by the coalition - Indicators of hospice utilizati…	2- Attitudes / opinions / preferences 4- Awareness / Knowledge about EOL 5- Experiences with EOL 6- Activities / program 7- Provision / organization of heath care 8 - Politics, Culture	Non-comparative study	Hawaii’s Behavioral Risk Factor Surveillance System (BRFSS)
Chandra, A. & al. (2016). "Impact of Health Awareness Campaign in Improving the Perception of the Community about Palliative Care: A Pre- and Post-intervention Study in Rural Tamil Nadu."	Health awareness campaign consisted of skit, pamphlet distribution, poster presentation, giving door-to-door information, and general interaction with palliative team in the village.	Patient/care partner	Acting on person and family preferences needs and goals	- Sociodemographic variables: Age, gender, education, occupation, socioeconomic status, and type of family - Medical details: Morbidities and disabilities - Need for palliative care in respondents or any member of the household - Awareness regarding palliative care - What is palliative care (components?) - Conditions requiring palliative care - Who can provide palliative care? - Role of community…	1- Needs 2- Attitudes / opinions / preferences 3- Health and well-being 4- Awareness / Knowledge about EOL	Before-after study	a pretested questionnaire
Chou, W. Y. & al. (2008). "Improving end-of-life care through community-based grassroots collaboration: development of the Chinese-American Coalition for Compassionate Care."	One of CACCC's first public programs, a volunteer and caregiver training on end-of- life care, which prompted subsequent programs and activities;	Patient/care partner	Acting on person and family preferences needs and goals	- How well did the presentation in this module meet its objectives? - I gained valuable information from this presentation - Most valuable parts of the training - Presentation format - How useful has the training been in your thinking about EOL issues? - How useful has the training been in your work? - Background of participants - Patient-care time - Currently caring for EOL patients? - Relations…	2- Attitudes / opinions / preferences 5- Experiences with EOL 6- Activities / program	Non-comparative study	- a written evaluation completed by participants immediately following the training (Appendix A); - a follow-up questionnaire in both English and Chinese mailed to all participants four months post-training (Appendix B, the English version); - telephone interviews with the coordinators of sponsoring organizations to seek feedback on the effect of the pilot training on their programs.
Gomez-Batiste & al. (2018) _Design and preliminary results of the experience of Vic (Barcelona)	the project “Vic, Ciutat Cuidadora” (“Vic, caring city”, VicCC), in the context of the Compassionate/Caring Community program. - Needs and demands assessment: estimation of people at the EoL and social needs, survey and workshop (48 organizations) - Activities and agenda elaboration Evaluation of the first year of implementation	Community	Coalition and partenership Navigation	Needs Survey (organization): - background on the topic - their needs, demands, expectations - willingness to participate Implementation (quanti): - number of activities planned - number of attendants for each activity (workshop, activities, training courses) SWOT (Strengths - Weaknesses - Opportunities - Threats) (quali) - Strenghts - Areas for improvements/challenges - Aims - Actions	1- Needs 6- Activities / program	Non-comparative study	Needs and demands assessment: Survey A formal meeting was performed, and a semi- structured survey was sent to all the organizations. Survey of the attendants to training activities A semi-structured survey (Likert scale 1–4) was conducted and proposed to the attendants of training activities. Qualitative SWOT assessment The SWOT analysis was performed by the organizations and the core team and i…
Greene, A. & al. (2011). "Can assessing caregiver needs and activating community networks improve caregiver-defined outcomes? A single-blind, quasi-experimental pilot study: community facilitator pilot."	two communities were included: - one received standard specialist palliative care support and - one additionally was allocated to a community network facilitator who assessed caregivers’ needs and helped mobilize the caregiver’s own support network or initiated contact with other community supports in three planned visits.	Patient/care partner (caregiver)	Empowering self-management skills and support empowering caregivers Navigation ? (Putting caregivers in touch with resources they knew about but had not accessed.)	- anxiety - caregiver fatigue; - resentment of the role; - felt isolated; - how manageable the care was; - sufficient support for the caregiver (from others); - felt confident in asking for help; - coping with the role; - Ability to find resources and support	3- Health and well-being	Controlled before-after study	Three caregiver assessment tools: - 11-item Duke Social Support Index - Catholic Health Care Coalition Family Caregiver Questionnaire - AMA Carer self check Stats tools: - Wilcoxon signed rank test (Within group) - Mann–Whitney U-test. (between group)
Isaacson, M. J. (2017). "Wakanki Ewastepikte: An Advance Directive Education Project With American Indian Elders."	AD (advance directive) and palliative/hospice care educational project	Patient/care partner (tribal elders on the reservation)	Acting on person and family preferences needs and goals Improving American Indian awareness regarding palliative/end-of life care options and the need for advance directives can help to ensure that their end-of-life wishes will be honored.	Contact sheet (for each event): - Date, time, location - Type of event (ie, elder meal, powwow) - Number of participants - Prepresentation/postpresentation numbers. - Anecdotal narratives Prepresentation information - had heard of or had a living will/AD, - had heard of palliative care, - received or knew of someone that had received palliative care. Postpresentation data (orally) - wanted more i…	2- Attitudes / opinions / preferences 4- Awareness / Knowledge about EOL 6- Activities / program	Non comparative study
Jack BA. & al. (2011)_A bridge to the hospice-the impact of a community volunteer programme in Uganda	Community Volunteer Programme to train volunteers to help by providing support to patients in their own homes. The community volunteer worker (CVW) is defined as being ‘a person who willingly undertakes tasks, uses his/her skills and knowledge for the benefit of individ- uals within the local communities, without expecting rewards of financial gain’ The role of the CVW is to identify and care for…	Patient/care partner (+hospice staff)	Acting on person and family preferences needs and goals Empowering self-management skills and support	The interviews/focus group all focused on the participant’s experience of the CVW scheme and examples to illustrate the key points were encouraged Patients 1. What access have you had with the CVW? 2. Before you were sick did you know about the role of the CVW? 3. What do you think the role of the CVW is? 4. How helpful has the CVW been to you and your family? 5. How much contact do you have with…	2- Attitudes / opinions / preferences 5- Experiences with EOL	Non-comparative study	- group interviews using a semi-structured schedule that was used flexibly to enable the researcher to explore issues raised by the respon- dents. - a focus group - individual semi-structured digitally recorded interviews
Kelley, M. L. & al. (2012). "Community Capacity Development in Palliative Care: An Illustrative Case Study in Rural Northwestern Ontario." Journal of Rural and Community Development 7(4): 76-91.	the application of a four phase community capacity development model as an intervention to develop a palliative care program in a rural community.	Health system	Care organization	- How has palliative care in your community changed in the last 6 months? - What has influenced/contributed to the change? - What were your successes in developing palliative care in the last six months? - In the last six months, what were your challenges/obstacles in developing palliative care? - What are your future goals for developing palliative care in your community? - How does your communi…	7- Provision / organization of heath care 8 - Politics, Culture	Non-comparative study
Kvale, E. A. & al. (2004). "The Balm of Gilead Project: a demonstration project on end-of-life care for safety-net populations."	The Balm of Gilead Project: “a community of caring” composed of terminally ill patients and their families, encircled by specially trained health professionals seeking to provide high-quality end-of-life care. - development of a ten-bed in-patient palliative care unit within Cooper Green Hospital - development of new education and quality initiatives at Cooper Green Hospital - the extension of ca…	Patient-partenaire Health system Community	Coalitions and partnerships Care organization Coordinated delivery design Acting on person and family preferences needs and goals	The Balm of Gilead Palliative Care Unit : - Number of admission in the unit - Overall hospital deaths - Number of patients who died on the palliative care unit - Length of stay - Demographic data (age, sexe, ethnicity) Medical education: - Awareness of palliative care issues among housestaff - Utilization of the Balm of Gilead unit by the teaching service - Quality of the process of generating pa…	3- Health and well-being 4- Awareness / Knowledge about EOL 5- Experiences with EOL 6- Activities / program 7- Provision / organization of heath care	Non-comparative study	A family/surrogate satisfaction survey A comparison of Balm of Gilead patients and general medical inpa- tients using the Missoula VITAS 25-item qual- ity-of-life interview
Litzelman, D. K. & al. (2016). "Enhancing the prospects for palliative care at the end of life: A statewide educational demonstration project to improve advance care planning."	to provide education and coaching to individuals, health providers, and organizations across the state of Indiana Education and training engaged community members as well as healthcare providers	Patient/care partner	Acting on person and family preferences needs and goals (in order to help each individual achieve her/his highest possible quality of life) Empowering self-management skills and support (by health providers and organization) ?? (1) improve participant comfort and facility discussing end-of-life issues; (2) improve knowledge of healthcare choices, including palliative and hospice care; (3) prepare…	- Type of event/type of participant - Number of events - Duration of event - Number of participants - Participants’ ratings of the quality of the educational events - Participants' perceived usefulness of the educational events - What providers were incorporating into their practice and mind-set (thematic analysis)	4- Awareness / Knowledge about EOL 6- Activities / program	Non-comparative study	Instruments: - A variety of evaluation instruments were employed to characterize the impact and quality of the educational engagement with target audiences. On some occasions (e.g., in the “conversation-starter events”), the instrument used was designed by the Walther Education Team itself. - In other circumstances (e.g., in grand rounds and noon conference style events), the instrumentation empl…
Marsh, P. & al. (2017). "End-of-Life care in a community garden: Findings from a Participatory Action Research project in regional Australia."	Three community events, held over three months in 2015, formed the structure for Walking Each Other Home: - an information evening for service providers and community members; - four “weaving conversations” sessions; - and a one-day workshop to establish a quiet reflective space within the garden. The information night sought to establish and build networks between community members, local health…	Patient/care partner	Acting on person and family preferences needs and goals	QUALI (inductive analytical approach) - well-being and quality-of-life for people and their carers - therapeutic qualities of the community garden - the nature of the therapeutic landscape Focus group and interview: - personal reflections on the process - how the garden could provide better support during times of grief and bereavement.	2- Attitudes / opinions / preferences 3- Health and well-being 6- Activities / program	Non-comparative study	- creative consultation, - participant observation - semi-structured in-depth interviews - focus group discussion
Martins Pereira, S. & al. (2018). "Towards a public health approach for palliative care: an action-research study focused on engaging a local community and educating teenagers."	education programme about palliative care for teenagers.	Patient/care partner (Participants ne sont pas forcément des patients ou aidants: teenagers attending the religious education activities of this parish, the catechists and community members.)	Social responsibility Comprehending the impact of the education program for teenagers among the participants	- number of participants - Organization of the overall education program - Evaluation of the preparatory stage - Evaluation of the education-intervention stage (session) (Themes and categories emerging) - Evaluation of the Evaluation stage (possibility to assess the education program) (Themes and categories emerging) - Additional comments - "Take-home message" Semi-structured interviews (guide): …	6- Activities / program	Non-comparative study	questionnaire; reflective diaries; interviews and written testimony. (1) the complete list of sentences/questions written by the teenagers during the preparatory stage; (2) the field-notes written by the researcher-educator during the overall duration of the education program; (3) the evaluation questionnaire applied to the participants who attended the education session; (4) semi-structured inte…
McLoughlin, K. & al. (2016). "Walls, wisdom, worries, and wishes: Engaging communities in discussion about death, dying, loss, and care using Café Conversation."	Compassionate Communities Café Conversation. The approach enables people to come together to share their experience and ideas, wisdom, worries, and wishes.	Patient/care partner (Participants ne sont pas forcément des patients ou aidants)	Self-management skills and support - to promote awareness and understanding of the CCP; - to promote awareness and understanding of why it is important to think and talk about illness, death, dying, and bereavement; - to introduce people to the ‘language’ in which to have a conversation; - to share appropriate resources to help people engage in difficult conversations and advance planning;	- Number of participants - Basic demographic information - People’s motivation for attending - Suggested improvements - Changes in knowledge and attitude: --- Understanding of the importance of talking about illness, death, dying, and bereavement --- Understanding of MCC (Milford Care Centre) --- Understanding of the CCP (the Compassionate Communities Project) --- Difficulty talking about death, …	2- Attitudes / opinions / preferences 4- Awareness / Knowledge about EOL 6- Activities / program	Before-after study	optional pre- and post-session anonymous questionnaires
Pesut, B. & al. (2017). "Volunteer navigation partnerships: Piloting a compassionate community approach to early palliative care."	N-CARE program - navigation training through a three-day workshop - in-home visits with clients living with advanced chronic illness over one year	Patient/care partner	Self-management skills and support Navigation	Process: - Number of volunteer recruited - Number of clients recruited - Total participants visits - Days between visits - Number of visits received by individual participants - Length of visit - Declined visits - Nature of services provided (Connecting, Accessing, Resourcing and Engaging) - Volunteer demographics - Clients demographics - Mentoring sessions (audio-taped) Outcome (6 months and 12 …	2- Attitudes / opinions / preferences 3- Health and well-being 5- Experiences with EOL 6- Activities / program 7- Provision / organization of heath care	Before-after study	- Volunteer and nurse visits logs (each visits): --- Duration and location of visit --- People present --- Needs identified and addressed --- Connections made - Volunteer journals (each visits): --- Successes --- Challenges --- Overall perceptions of the intervention. - The volunteer self-efficacy in navigation questionnaire required responses to the stem “I feel confident in my ability to ,” usi…
Tieman, J. & al. (2018). "The contribution of a MOOC to community discussions around death and dying."	Dying2Learn MOOC. The intended audience was the whole community, not just those involved in palliative care. Accordingly, content planning addressed social cultural consider- ations around death and dying rather than the specific role of palliative care.	Patient/care partner Community ??	Social responsibility	- Socio-Demographic Background - Death Attitudes (their attitudes towards death and dying at the beginning of the course, and any changes to their views about death and dying from the commencement to conclusion of the course.) - MOOC Satisfaction - MOOC Engagement	2- Attitudes / opinions / preferences 6- Activities / program	Before-after study	- five items representing the MOOC’s learning objectives - MOOC Satisfaction was measured with six items at the end of the MOOC
ON GOING
McLoughlin, K., et al. (2015). "INSPIRE (INvestigating Social and PractIcal suppoRts at the End of life): Pilot randomised trial of a community social and practical support intervention for adults with life-limiting illness." The project is still in the recruitment phase at the time of writing.	The Good Neighbour Partnership (GNP) a new volunteer-led model of social and practical care/support for community dwelling adults who are living with advanced life-limiting illness The Good Neighbour Partnership can assist the person affected by advanced illness, and their family, to find the extra social and practical support required from within their community by making links with those living…	Patient/care partner Community	Coalitions and partnerships Empowering self-management skills and support	3 units of analysis: (1) the person living with life limiting illness; (2) the carer and (3) the volunteers. the person living with life limiting illness: - demographic information, - relevant clinical data - social needs - practical needs - the nature of social networks - the extent of social networks the person living with life limiting illness: - the quality of life - loneliness - Social Suppo…	1- Needs 2- Attitudes / opinions / preferences 3- Health and well-being 6- Activities / program 7- Provision / organization of heath care	Randomized controlled trial	(guided by the MRC Framework for the Evaluation of Complex Interventions) - standardised questionnaires People living with illness may be asked to complete (with help) measures such as: - (i) The FACIT-PAL-14 [27]; - (ii) The UCLA 3-item loneliness scale [28]; - (iii) The eight-item modified Medical Outcomes Study Social Support Survey (mMOS-SS) [29]; - (iv) Items regarding community and generali…
Librada Flores, S., et al. (2018). "Development and Management of Networks of Care at the End of Life (the REDCUIDA Intervention): Protocol for a Nonrandomized Controlled Trial." DESCRIPTION DU PROTOCOL The community promoter has been identified, received an expert community-based palliative care course, and will start making contacts in the community and the palliative care teams involved in the…	REDCUIDA intervention over the course of 7 weeks palliative care treatment with a community promoter intervention CRTL: palliative care treatment only	Patient/care partner Health system Community	Navigation Care organization Acting on person and family preferences needs and goals Empowering self-management skills and support	- patients’ sociodemographic (age, sex, and diagnosis) - families’ sociodemographic (age, sex, and relationship to the patient) - Network of care profiles (relationship to the patient, age, and sex) - number of members of the care network - number of needs. - needs related to basic daily living activities (Barthel index) - needs for instrumental daily living activities (Lawton and Brody scale) - …	1- Needs 3- Health and well-being 6- Activities / program 7- Provision / organization of heath care	Non-randomized controlled trial	the Barthel Index Lawton and Brody’s original scale adapted Abel and colleagues’ circles of care the expanded ESTE II Scale adapted from De Jong Gierveld and Van Tilburg 3-level EuroQol 5 dimensions questionnaire (EQ-5D-3L) Zarit Scale The Satisfaction Scale, adapted from Villavicencio et al and Molina et al

## Sheet: Data
ELEMENTS		CONCEPTS					INDICATORS
Population		Risk prediction					1- Needs
		Use of population level data					2- Attitudes / opinions / preferences (ex.: EOL, death, place of death, etc.)
		Scale-up and spread					3- Health and well-being (ex.: quality of life, anxiety, fatigue, coping, loneliness, etc.)
Community		Leadership					4- Awareness / Knowledge about EOL (advance directives, palliative care, death, including education)
		Coalitions and partnerships					5- Experiences with EOL (ex.: PC access, advance directives, advance care planning, etc.)
		Social responsability					6- Activities / program (number of activities, types of, satisfaction, etc.)
		Navigation					7- Provision / organization of heath care (number of admissions, duration of stay, PC at home, access, etc.
Health system		Care organization					8 - Politics, Culture (ex: macrosystem factors)
		Coordinated delivery design
		Decision support
		Health information sharing system
Patient/Care partner		Acting on person and family preferences needs and goals
		Empowering self-management skills and support
